# Supplementary material for: Analysis of HIV Diversity in HIV-Infected Black Men Who Have Sex with Men (HPTN 061)
Source: PLoS One. 2016 Dec 9;11(12):e0167629. doi: 10.1371/journal.pone.0167629 (PMC5147928; doi:10.1371/journal.pone.0167629)
Supplement: S1 File — (CSV) [file pone.0167629.s001.csv]

Participant ID	Seroconversion (1=Yes, 0=No)	Recent HIV Infection (1=Yes, 0=No)	End-of-study HRM data available (1=Yes, 0=No)	Age (continuous)	Age ?30 years (1=Yes, 0=No)	Any substance use (1=Yes, 0=No)	Previous antiretroviral treatment use (self-reported, 1=Yes, 0=No)	Current antiretroviral treatment use (self-reported, 1=Yes, 0=No)	Any sexually transmitted infection at enrollment (1=Yes, 0=No)	Number of male partners	Multiple male partners (1=Yes, 0=No)	Any unprotected receptive anal intercourse (1=Yes, 0=No)	Any unprotected insertive anal intercourse (1=Yes, 0=No)	Viral load (copies/mL)	Log10 viral load	CD4 cell count	Any antiretroviral drug resistance (1=Yes, 0=No)	Any antiretroviral drug detected (1=Yes, 0=No)	GAG1 HRM score	GAG2 HRM score	POL HRM score	ENV1 HRM score	ENV2 HRM score	ENV3 HRM score	GAG1 HRM score at 12 months	GAG2 HRM score at 12 months	POL HRM score at 12 months	ENV1 HRM score at 12 months	ENV2 HRM score at 12 months	ENV3 HRM score at 12 months	Change in GAG1 HRM score (paired analysis)	Change in GAG2 HRM score (paired analysis)	Change in POL HRM score (paired analysis)	Change in ENV1 HRM score (paired analysis)	Change in ENV2 HRM score (paired analysis)	Change in ENV3 HRM score (paired analysis)
15	0	0	0	43	0	0	0	0	0	2	1	1	0	64628	4.810420716	201	0	0	6.1	8.1	4.9	4.2	5.3	5.5
18	1	1	0	28	1	1	0	0	0	4	1	1	0	95080	4.978089173	604	0		4.6	4.4	3.1	3.6	4.5	4.4
23	0	0	0	42	0	0	1	0	0	2	1	0	1	620	2.79239169	808	1	1	4.4	4	3.4	4.4	4.8	4
35	0	0	0	20	1	0	0	0	1	3	1	1	1	4827	3.683677299	239	1	0	5.5	5.8	3.9	3.8	4.6	4.8
45	0	0	0	51	0	0	1	1	1	4	1	1	1	43627	4.63975535	317	1	1	8.1	9	6.4	4.4	6.4	12.5
53	0	0	1	43	0	0	0	0	0	2	1	1	1	16014	4.204499824	324	0	0	6.5	8.3	5.3	4.4	6.2	8.7	7.3	9.6	5.6	5.5	5.8	7.1	0.8	1.3	0.3	1.1	-0.4	-1.6
54	0	0	1	50	0	1	0	0	0	3	1	0	0	129621	5.112675368	101	0	0	5.2	5	4.5	5.3	5.4	8.9	6.2	7	4.7	5.6	6.8	9	1	2	0.2	0.3	1.4	0.1
71	0	0	0	36	0	1	1	1	0	1	0	1	1	697557	5.843579701	119	1	0	5.9	6.5	4.6	5	4.6	7.3
74	1	1	0	48	0	1	0	0	0	13	1	1	1	273790	5.437417582	585	0		4.7	4.2	3	3.9	5	4.9
79	0	0	1	46	0	1	1	0	0	15	1	0	1	34310	4.535420718	360	1	1	6.6	6.2	5	4.2	5.1	5.8	6.4	5.1	5.5	4.8	5	5.6	-0.2	-1.1	0.5	0.6	-0.1	-0.2
81	1	1	0	24	1	1	0	0	0	5	1	1	1	837	2.922725458	734	1		4.4	3.7	3.1	3.5	4.9	3.8
83	0	0	1	48	0	0	0	0	0	2	1	1	1	43702	4.640501313	193	0	0	5.5	8	5.8	4.4	6.8	9.6	5.9	6.7	6.3	4.4	5.7	9.2	0.4	-1.3	0.5	0	-1.1	-0.4
126	0	0	1	38	0	0	0	0	0	5	1	1	1	962	2.983175072	612	0	1	8.3	4.4	3.3	4.8	4.2	10.5	9.1	5.9	5.1	5.5	7.2	9.9	0.8	1.5	1.8	0.7	3	-0.6
128	0	0	0	25	1	1	1	0	1	30	1	1	1	1663	3.220892249	280	1	1	5.6	4.1	3.7	4.5	6.2	5.1
145	0	0	0	44	0	0	1	1	0	1	0	0	1	4150	3.618048097	127	1	1	4.7	3.9	3.3	3.6	4.7	7.3
155	0	0	1	37	0	0	0	0	0	3	1	1	1	21133	4.324961153	164	1	0	7.3	8.4	4.4	5.1	6	5.8	7.7	8	5.1	4.8	7.4	5.7	0.4	-0.4	0.7	-0.3	1.4	-0.1
157	0	0	1	49	0	1	0	0	0	3	1	1	1	5074	3.705350463	515	0	0	9.8	4.9	5.4	5.9	7.2	10.5	9.8	7.5	6.4	5.3	7.3	7.6	0	2.6	1	-0.6	0.1	-2.9
159	0	0	1	43	0	1	0	0	0	1	0	0	1	704	2.847572659	456	0	0	4.7	9.5	4.9	5.2	7.3	6.9	4.8	8.1	5.4	6.2	8.6	7.9	0.1	-1.4	0.5	1	1.3	1
163	0	1	0	23	1	0	0	0	0	3	1	0	1	48986	4.690071978	403	0	1	4.6	5.7	3.3	3.6	3.7	4.1
167	0	0	1	46	0	0	0	0	0	1	0	0	0	21152	4.325351438	362	0	0	5.7	5.2	4.4	4.4	4.8	6.7	8.1	4.3	4.6	4.8	4.1	8.2	2.4	-0.9	0.2	0.4	-0.7	1.5
175	0	0	0	39	0	1	1	1	1	3	1	0	1	2273	3.356599436	499	1	1	4.9	4.2	4.1	3.8	4.6	4.2
197	0	0	1	50	0	0	0	0	0	26	1	0	1	73338	4.865329062	20	1	0	8.3	9	6.9	7.8	7.5	9.1	8.5	8.5	7.7	8.6	7.3	8.6	0.2	-0.5	0.8	0.8	-0.2	-0.5
203	0	0	0	20	1	0	0	0	1	1	0	1	0	9260	3.966610987	471	0	1	5.1	3.9	3.5	5.8	5.6	8.7
206	0	0	1	27	1	0	1	0	1	4	1	1	1	273330	5.436687301	322	0	0	7.7	8.1	5.5	4.5	4.3	6.1	5.8	8.6	6	4	5.3	7	-1.9	0.5	0.5	-0.5	1	0.9
214	0	0	0	49	0	1	1	1	0	1	0	1	1	30864	4.48945221	79	1	0	5.4	8.3	6.2	5.9	7.2	9
219	0	0	1	38	0	1	0	0	0	3	1	1	1	122919	5.089619018	207	0	0	6	4.6	4.2	4	6.5	6.1	5.8	5.9	4.9	4	4.4	5	-0.2	1.3	0.7	0	-2.1	-1.1
220	0	1	1	27	1	0	0	0	0	3	1	1	0	110078	5.04170053	196	0	1	4.8	3.7	3.2	3.7	4	4.9	4.5	6.4	3.3	4	4.2	4.3	-0.3	2.7	0.1	0.3	0.2	-0.6
240	0	0	1	22	1	0	0	0	0	30	1	0	1	625171	5.795998824	402	0	0	4.4	3.3	3.2	3.6	4	4.5	5.4	4.3	3.9	3.5	4.6	5.6	1	1	0.7	-0.1	0.6	1.1
246	0	0	0	39	0	0	0	0	0	10	1	1	1	7814	3.892873407	247	0	0	5	3.9	5.3	4.2	5.2	5.3
253	0	0	0	43	0	1	1	1	0	2	1	0	1	442	2.645422269	169	1	1	4.4	4.9	5.7	5.6	5.8	8.6
257	0	0	0	41	0	1	1	1	0	15	1	1	1	727	2.861534411	26	1	1	5.9	6.9	6.1	5.1	6.2	6.3
264	0	0	0	18	1		0	0	0	4	1	1	0	3902	3.591287265	574	0	0	4.7	5.4	4.5	4.3	5.3	10
268	0	1	0	25	1	0	0	0	0	1	0	1	1	39590	4.597585502	1678	0	1	4.4	3.8	2.9	3.5	3.8	4.1
282	0	0	1	29	1	1	0	0	0	4	1	1	1	453	2.656098202	382	0	1	6.4	5.1	4.4	3.9	7.3	6.8	6.4	4.6	4.1	5	6.5	6.4	0	-0.5	-0.3	1.1	-0.8	-0.4
284	0	0	0	39	0	1	0	0	0	10	1	0	1	19319	4.285984643	321	0	0	6.1	8.1	5.9	4.6	5.5	6.6
291	0	0	0	22	1	0	0	0	0	5	1	1	1	10183	4.007875744	840	0	0	4.6	7.7	3.2	4.9	4.9	6.9
297	1	1	0	19	1	0	0	0	0	2	1	1	0	62189	4.793713573	752	1		4.4	9.1	4.2	5.5	7.1	5
298	0	0	0	25	1	0	0	0	1	3	1	1	0	349264	5.543153824	307	0	0	6.5	8.5	4.3	4.9	6.2	9.5
303	0	0	0	42	0	0	0	0	0	3	1	0	1	18771	4.27348741	386	0	0	7.5	7.4	6.6	4.9	5.2	9.2
313	0	0	0	33	0	1	0	0	0	5	1	1	1	26200	4.418301291	692	0	0	5	9.3	4.1	6.3	5.6	9.9
320	1	1	0	33	0	1	0	0	0	11	1	1	1	24712	4.392907895	619	0		4.5	4.1	3.4	4	3.6	4.1
324	0	0	0	52	0	0	0	0	0	3	1	0	1	3102	3.491641794	403	1	0	5.2	4	4.7	7.3	6.2	7.3
327	0	0	0	43	0	0	0	0	0	1	0	1	0	5805	3.763802224	318	0	1	4.8	6.4	3.6	6.1	6.3	11.7
328	0	0	0	24	1	0	0	0	0	7	1	1	1	5415	3.733598461	321	0	0	6.2	4.3	3.6	4.7	4.7	4.7
331	0	0	1	37	0	1	0	0	0	2	1	1	0	289720	5.461978477	25	0	0	7.3	8.7	3.8	5.1	5.6	11.9	7.4	8.3	4	5.2	6.2	10.7	0.1	-0.4	0.2	0.1	0.6	-1.2
337	0	0	0	24	1	0	0	0	1	4	1	0	1	15365	4.186532565	459	0	1	7.4	7.4	4.1	3.8	5.4	9.4
338	0	0	0	26	1	1	0	0	0	1	0	1	1	870	2.939519253	316	0	0	4.3	5.4	4.3	4	6.3	6.5
350	0	0	1	39	0	0	0	0	0	1	0	0	1	6245	3.795532443	398	1	0	4.8	4.6	3.2	3.9	5.1	5.1	5.9	9.2	5.8	5.2	5.1	5.6	1.1	4.6	2.6	1.3	0	0.5
359	0	1	1	45	0	0	0	0	0	9	1	1	1	39693	4.598713924	990	1	1	6.1	4.7	4	4.6	5.3	5.1	6	4.5	3.9	3.6	5.5	5.5	-0.1	-0.2	-0.1	-1	0.2	0.4
361	1	1	0	27	1	0	0	0	0	1	0	0	0	165010	5.217510264	235	0		4.5	3.9	3.2	3.4	4.7	4.1
372	0	0	0	60	0	1	0	0	0	1	0	0	0	68719	4.837076831	519	0	0	6.3	6.6	5.1	4.8	4.9	6.7
382	0	0	0	32	0	1	0	0	0	5	1	1	1	750000	5.875061263	804	0	0	4.5	5	3.2	4	7.2	4.4
388	1	1	0	24	1	0	0	0	0	5	1	1	1	6070	3.783188691	469	0		4.9	4.6	2.8	3.7	4	4.3
403	0	0	1	26	1	1	0	0	1	20	1	1	1	62365	4.794940927	812	0	0	4.3	5.2	4.5	3.7	4.9	5.5	4.4	8.7	4.7	4.8	4.3	5.4	0.1	3.5	0.2	1.1	-0.6	-0.1
421	0	0	1	29	1	0	1	1	0	2	1	0	1	56152	4.749365229	145	0	0	4.8	7.7	4.7	5	4.7	5.7	5.2	6.4	6.7	5.5	4.8	6.2	0.4	-1.3	2	0.5	0.1	0.5
427	0	0	0	51	0	1	1	1	0	20	1	1	1	59198	4.772307034	20	0	0	5.8	9.3	4.3	6.4	6	9
449	0	0	1	41	0	1	0	0	0	4	1	0	0	140837	5.148716766	20	0	0	5.7	8.7	5.4	4.6	5.9	6.5	4.8	9.2	5.5	3.9	5.5	7	-0.9	0.5	0.1	-0.7	-0.4	0.5
457	0	1	1	20	1	1	0	0	1	20	1	1	1	31202	4.494182433	588	0	0	4.5	3.9	3	3.6	4.4	4	4.8	3.7	4	3.7	5.1	5.2	0.3	-0.2	1	0.1	0.7	1.2
490	0	0	1	25	1	1	0	0	0	3	1	1	1	96403	4.984090549	538	0	0	5.5	6.2	3.9	4.8	5.6	7.4	6.2	6.3	4.6	3.8	5	7.3	0.7	0.1	0.7	-1	-0.6	-0.1
511	0	0	0	31	0	1	0	0	1	10	1	1	0	30344	4.48207283	321	0	0	9	8.8	3.9	4.7	4.7	11.7
526	0	0	1	39	0	0	1	0	0	2	1	0	1	13230	4.121559844	551	0	0	6.4	4	3.2	5	4.7	6.3	7	4.8	4.1	4.9	4.8	6.6	0.6	0.8	0.9	-0.1	0.1	0.3
532	0	0	0	40	0	0	0	0	1	0	0	0	0	24425	4.387834572	428	1	1	5.9	8	4.6	5.6	4.9	6.9
548	0	1	0	37	0	0	0	0	1	30	1	1	1	56893	4.755058835	317	0	1	4.7	7.1	3.2	3.8	4.5	5.4
559	1	1	0	22	1	1	0	0	0	2	1	0	1	79450	4.900093902	151	0		4.8	8.5	4	4	6	5.2
562	0	0	0	52	0	1	0	0	0	40	1	1	1	2372	3.375114685	315	1	1	4.2	4.4	3.3	4	3.8	5.4
573	0	0	1	54	0	0	0	0	0	2	1	1	1	20894	4.32002159	20	1	0	6	4.6	3.4	3.8	6.9	4.9	5.6	4.7	3.4	4	3.6	5.1	-0.4	0.1	0	0.2	-3.3	0.2
577	1	1	0	20	1	0	0	0	1	10	1	1	1	141411	5.150483193	254	0		6.1	10	5.5	5	5.6	6.8
590	0	0	0	32	0	1	1	1	0	7	1	1	1	3121	3.494293769	485	0	0	5.3	6.5	3.6	3.6	4.1	9.4
592	1	1	0	43	0	1	0	0	1	4	1	1	1	5583	3.746867628	707	0		4.6	6.4	3.1	3.7	4.2	4.4
597	0	0	0	23	1	1	0	0	0	3	1	1	1	184495	5.265984601	194	0	0	6.2	5.2	5.1	4.1	5.7	7
602	0	0	0	31	0	0	0	0	0	1	0	0	1	33014	4.518698147	727	0	1	5.9	7.4	5.3	6.3	6.1	5.2
607	0	0	0	48	0	1	1	1	0	1	0	1	0	97431	4.98869716	258	0	0	5.9	10.7	4.5	5	6.7	6.4
631	0	0	1	35	0	1	1	0	0	10	1	1	1	301656	5.479511968	559	0	1	5.3	3.8	4.4	3.7	3.6	6.5	6.4	4.1	4.5	3.9	4.3	5.5	1.1	0.3	0.1	0.2	0.7	-1
643	0	0	0	26	1	0	0	0	0	1	0	1	0	507799	5.705691841	258	0	0	7.4	4.9	4	5	7.7	5.5
645	0	0	1	29	1	0	0	0	1	4	1	0	1	64439	4.809148792	126	0	1	7.9	8.5	5.2	5.1	6.4	6.1	6.7	7.6	5.5	4.5	6.2	6.1	-1.2	-0.9	0.3	-0.6	-0.2	0
646	0	0	0	50	0	1	1	0	0	1	0		0	40887	4.611585246	24	0	1	5.8	4.2	5.7	4.8	6.6	7.5
648	0	0	1	32	0	1	0	0	1	10	1	1	0	12344	4.091455913	371	0	0	7.1	11	4.2	4.5	7	7.4	7.2	10.6	4.6	4.7	6.6	8.1	0.1	-0.4	0.4	0.2	-0.4	0.7
652	0	0	0	45	0	1	0	0	0	3	1	1	1	524	2.719331287	645	0	0	4.8	7.8	5.9	3.5	5.3	5.4
673	0	0	0	33	0	1	0	0	0	4	1	1	1	40896	4.611680832	167	1	0	4.2	3.1	3.8	5.1	7	6.5
674	0	0	1	41	0	0	0	0	0	4	1	1	0	20242	4.306253421	110	1	1	6.9	6.1	3.8	5	10.3	8	8.1	11.2	4.9	4.5	8.7	5.7	1.2	5.1	1.1	-0.5	-1.6	-2.3
686	0	0	1	39	0	1	0	0	0	15	1	1	0	63471	4.802575341	277	0	1	8.1	8.8	4.5	5.3	5.1	8.1	7.4	11.2	4.8	5.3	4.8	7.7	-0.7	2.4	0.3	0	-0.3	-0.4
702	1	1	0	21	1	0	0	0	0	7	1	0	1	258235	5.412015104	670	0		4.7	4.6	3.6	3.5	4	4
715	0	1	1	20	1	0	0	0	1	5	1	1	0	708	2.850033258	538	0	0	5.1	7.7	3.5	3.6	5.9	4.6	5.3	8.4	4.7	4.3	4.3	4.9	0.2	0.7	1.2	0.7	-1.6	0.3
724	0	0	0	25	1	0	0	0	0	5	1	0	1	111505	5.047294342	284	0	0	6.7	8.1	4.3	4.8	4.6	9
727	1	1	0	47	0	1	0	0	0	2	1	1	0	11756	4.070259577	771	1		5.2	3.8	3.3	3.5	6.9	8.1
762	0	0	0	31	0	1	0	0	0	6	1	0	0	34522	4.538095948	354	1	0	4.7	5.9	4.3	4.3	5.5	8.7
810	0	0	0	42	0	0	0	0	0	1	0	0	1	232888	5.367147111	338	1	0	7.3	5.4	4.4	4.7	5	5.8
812	0	0	0	46	0	0	1	0	0	1	0	0	1	80474	4.905655589	33	1	0	5.3	6.1	4.4	4.9	5.9	5.4
814	0	0	0	43	0	1	1	1	0	0	0	0	0	55706	4.745901975	404	1	1	6.1	10.1	5.4	4.8	6.2	6.3
841	0	1	0	25	1	1	0	0	1	3	1	0	0	74355	4.871310178	1058	0	1	5.3	4.5	3.7	4	4.2	4
842	0	0	0	43	0	0	0	0	0	2	1	1	0	55588	4.744981049	210	0	0	6.1	5.2	6.5	5.4	5.9	7.5
847	1	1	0	19	1	0	0	0	1	18	1	1	1	199030	5.298918543	549	0		4.8	4.4	3.7	3.5	4.2	5.1
850	0	0	1	35	0	0	0	0	0	5	1	1	0	504	2.702430536	966	0	1	5.5	7.1	3.4	3.4	4.9	4	4.9	5.4	5.6	3.6	5	5.4	-0.6	-1.7	2.2	0.2	0.1	1.4
855	0	1	1	23	1	1	0	0	0	6	1	0	1	10607	4.025592569	848	1	0	4.5	4.4	3.1	5.3	4.2	6.4	4.8	5.5	3.7	3.8	4.3	9.9	0.3	1.1	0.6	-1.5	0.1	3.5
869	0	0	0	47	0	0	1	1	0	5	1	0	0	1182	3.072617477	194	0	1	5.1	5.9	3.8	3.5	6.8	5.5
871	0	0	1	53	0		0	0	1	0	0	0	0	3260	3.5132176	160	1	0	7.2	8.1	3.1	3.8	4.4	5.6	5.1	8.4	5.2	4.3	4.2	5.8	-2.1	0.3	2.1	0.5	-0.2	0.2
877	0	1	1	41	0	1	0	0	0	11	1	1	0	345022	5.537846788	450	1	1	4.4	4.3	3.2	3.4	4.3	4.3	4.7	6.9	4.5	3.4	6.8	5.5	0.3	2.6	1.3	0	2.5	1.2
887	0	0	1	18	1	0	0	0	1	3	1	1	0	70127	4.84588526	373	0	0	4.4	13.9	5.1	3.2	6.1	4.2	5	7.5	4.8	4	5.7	6.5	0.6	-6.4	-0.3	0.8	-0.4	2.3
917	0	1	0	20	1	0	0	0	0	3	1	1	0	3031	3.481585936	760	0	0	4.9	4.1	3.1	3.5	5.2	3.8
919	0	1	1	44	0	1	0	0	1	30	1	1	1	750000	5.875061263	511	0	0	4.2	3.4	3	3.5	4.4	3.7	4.2	4.5	3.7	3.7	4.6	4.7	0	1.1	0.7	0.2	0.2	1
930	0	0	0	44	0	0	0	0	0	5	1	0	1	14870	4.172310969	539	0	0	9.3	9.3	7.2	5.7	6.9	8.3
943	0	0	0	45	0	1	0	0	0	1	0	1	1	13932	4.144013466	602	0	0	6.3	6.6	4.6	3.8	7.4	5.3
945	0	0	0	47	0	0	0	0	1	7	1	1	1	4339	3.63738965	410	1	0	4.8	6.4	4.7	4.7	6.6	4.6
948	1	1	0	20	1	0	0	0	0	4	1	1	1	26647	4.425648322	576	0		4.5	3.4	3.1	3.6	4.2	4.6
954	1	1	0	22	1	0	0	0	0	3	1	1	0	3910	3.592176757	294	1		5.2	5.5	3.4	4.6	3.7	6.6
955	0	0	1	45	0		0	0	0	2	1	0	1	32069	4.506085418	519	0	0	5.4	5.1	7.1	7.9	6.2	8.7	6.2	5.9	7.5	5.2	5.4	8.7	0.8	0.8	0.4	-2.7	-0.8	0
958	0	0	1	45	0		1	0	1	10	1	1	1	66693	4.824080253	196	0	1	6.7	8.8	4.8	5	7.6	7.9	6.4	8.9	5.5	5.2	8	8.2	-0.3	0.1	0.7	0.2	0.4	0.3
971	0	0	1	37	0	1	0	0	1	50	1	0	1	3448	3.537567257	161	0	0	7.3	5.4	4.1	5.1	3.7	7.4	5.2	4.3	4	4.7	3.4	5.3	-2.1	-1.1	-0.1	-0.4	-0.3	-2.1
973	0	0	0	47	0	1	0	0	0	5	1	0	1	19275	4.284994387	184	1	1	4.5	6	3.2	4.2	4.6	4.1
974	0	0	1	43	0	1	0	0	0	2	1	1	1	4894	3.689663965	916	0	1	8.4	8.6	7	6	5.2	6.6	7.2	5.4	3.4	5.6	5.6	9.6	-1.2	-3.2	-3.6	-0.4	0.4	3
975	0	0	0	38	0	0	0	0	1	10	1	1	1	78126	4.892795589	463	0	0	6.2	4.6	4.7	3.8	4.9	7.4
976	1	1	0	19	1	0	0	0	1	2	1	1	1	150055	5.176250471	736	0		4.7	3.6	4.3	3.6	5.8	4
982	0	0	1	23	1	1	0	0	1	3	1	1	1	20500	4.311753861	371	1	0	7.1	4.9	4.5	4	6	10.5	7.3	7.6	4.1	4.3	5.5	9.8	0.2	2.7	-0.4	0.3	-0.5	-0.7
1021	0	0	0	20	1	1	1	1	1	5	1	0	1	7255	3.860637417	321	1	0	5.1	5.7	5.2	4.6	8.3	8.1
1024	0	0	1	37	0	1	0	0	1	8	1	1	1	431956	5.635439511	196	0	1	5.5	8.2	5.9	4.9	7.4	10	5	8.1	5.3	4.2	7.5	6	-0.5	-0.1	-0.6	-0.7	0.1	-4
1025	0	0	1	40	0	1	0	0	0	3	1	1	1	4923	3.692229836	405	0	0	4.6	8.9	3.9	3.8	4.4	6.1	4.9	9.6	4.6	4.4	4.4	6.5	0.3	0.7	0.7	0.6	0	0.4
1027	0	0	1	27	1	0	0	0	1	7	1	0	1	53520	4.728516105	154	0	0	5.2	8.4	4.2	4.5	8.4	6.7	6.5	7.7	5.5	5	8.1	9.2	1.3	-0.7	1.3	0.5	-0.3	2.5
1046	0	0	1	37	0	0	0	0	0	2	1	1	1	77401	4.888746572	53	0	0	5.5	6.9	5.2	4.7	6.5	8.2	6.5	5.3	5.2	5	5.9	7.1	1	-1.6	0	0.3	-0.6	-1.1
1068	0	0	0	42	0	1	0	0	0	4	1	1	1	6261	3.796643704	187	0	0	9.1	11	4	7.3	7	6
1075	0	0	0	51	0	0	1	0	0	1	0	1	0	3734	3.572174314	707	0	0	6.8	11.1	6.2	7.3	4.2	10.5
1078	0	0	0	43	0	1	1	1	0	3	1	1	0	16730	4.223495941	28	1	1	10.4	3.8	3.9	5.8	5.9	5.9
1113	1	1	0	19	1	1	0	0	0	5	1	0	1	19590	4.292034436	324	0		4.7	4.8	3.2	3.9	6.8	4.5
1125	1	1	0	23	1	0	0	0	0	40	1	1	1	90920	4.958659427	335	0		4.6	4.4	3.3	3.6	4.4	6
1133	0	0	1	33	0	1	0	0	1	5	1	1	1	77891	4.89148728	380	0	0	4.5	4.9	3.5	3.8	4.4	4.4	7.4	7.6	4.1	3.8	4	5.8	2.9	2.7	0.6	0	-0.4	1.4
1156	0	1	0	29	1	0	0	0	1	7	1	1	1	10000000	7	358	0	1	4.5	4.4	3.6	3.4	3.9	3.3
1160	0	0	0	53	0	1	0	0	0	7	1	1	1	37775	4.577204473	281	1	0	4.7	3.8	3.7	3.9	3.9	6.3
1169	0	0	0	25	1	0	0	0	1	2	1	1	1	1874	3.272769587	510	0	0	6.8	4.2	4.2	3.7	6.4	8
1175	0	0	0	39	0	1	0	0	1	2	1	1	1	20754	4.317101812	687	0	0	8.1	5.8	4.6	4.1	5.8	7.5
1181	0	0	1	47	0	1	0	0	0	1	0			7980	3.902002891	470	0	0	4.9	7.6	4.5	4.1	6.4	6.1	5.6	4.6	4.1	4.7	7.5	6	0.7	-3	-0.4	0.6	1.1	-0.1
1184	0	0	0	48	0	0	0	0	1	6	1	1	1	46753	4.669809484	240	0	0	6.5	9.5	5	4	7.6	8.9
1188	0	0	0	45	0	0	0	0	0	35	1	0	1	32669	4.514135841	1849	0	0	5.7	9.1	4.9	4.9	5.3	7.3
1197	0	0	1	43	0	1	0	0	0	3	1	1	0	13124	4.118066222	170	0	0	5.9	7.9	4	4.8	4.1	6	5.7	8.8	4.7	4.9	4.2	7	-0.2	0.9	0.7	0.1	0.1	1
1198	1	1	0	19	1	0	0	0	1	6	1	1	1	295257	5.470200203	334	0		4.4	5.5	3.6	4.5	6.5	4.9
1200	0	0	1	50	0	0	0	0	0	1	0	1	0	36552	4.562911145	526	0	0	6	8	4.4	5.1	6.6	5.8	6.4	5.1	5.2	5.5	6.7	6.7	0.4	-2.9	0.8	0.4	0.1	0.9
1224	0	1	0	19	1	1	0	0	0	9	1	1	1	28927	4.461303396	711	0	1	4.4	4.3	2.9	3.8	4	4.4
1225	1	1	0	31	0	0	0	0	0	3	1	1	0	22880	4.35945602	762	0		4.6	4.6	3.2	3.6	4.4	4.2
1249	0	0	0	24	1	0	0	0	1	3	1	0	1	8789	3.943939465	454	0	0	7.8	6	4.4	4.2	6.3	8.2
1259	0	0	0	24	1	0	0	0	1	8	1	1	1	30966	4.49088511	254	0	0	5.4	3.8	4.3	4.5	5.8	6.6
1261	0	0	0	49	0		0	0	0	1	0	1	1	7320	3.864511081	197	1	1	6.3	7	5.2	5.8	7.7	5.2
1263	0	1	1	18	1	0	0	0	0	3	1	1	1	393389	5.594822212	236	0	1	6.8	6.9	3.4	4.2	6.4	5.3	7.3	8.3	4.5	4.6	7.2	5.9	0.5	1.4	1.1	0.4	0.8	0.6
1267	0	0	1	42	0	0	0	0	1	5	1	0	1	31549	4.498985598	295	0	0	7	8.9	4.7	5.3	4.8	6.6	7.8	5.3	4.9	5.2	5.1	6.3	0.8	-3.6	0.2	-0.1	0.3	-0.3
1272	0	0	0	27	1	0	0	0	0	1	0	1	0	5596	3.747877706	512	0	0	4.8	7.7	5.3	4.6	6.2	5.6
1277	0	0	1	52	0	1	0	0	0	4	1	0	1	18788	4.273880552	185	1	0	4.5	4.1	3	4.5	4.1	5.6	5.2	5.3	6.6	4.6	4.5	6	0.7	1.2	3.6	0.1	0.4	0.4
1279	0	0	1	61	0	1	0	0	0	3	1	1	0	18656	4.270818533	235	0	0	4.8	6.9	4.9	5	8.5	8.3	4.9	7.7	5.9	5	5.1	8.5	0.1	0.8	1	0	-3.4	0.2
1284	1	1	0	23	1	1	0	0	1	3	1	1	1	1732182	6.238593521	281	1		4.9	3.8	3.6	3.3	4.1	7
1286	0	0	0	42	0	1	0	0	0	3	1	1	1	5896	3.770557475	612	0	0	6.7	7	4.1	4.9	5	5.5
1299	0	0	0	43	0	1	0	0	0	4	1	0	1	66663	4.823884854	245	1	1	5.2	3.8	4.5	4.8	5.6	6.2
1325	0	0	0	52	0	0	1	1	0	2	1	0	1	584	2.766412847	786	1	1	4.4	5.9	3.7	3.9	5.4	4.6
1342	0	0	1	54	0	1	0	0	0	12	1	1	1	273968	5.437699839	60	0	1	5.1	7.8	4.9	5.3	6.9	6.3	5.7	8	5	5.5	5.9	5.7	0.6	0.2	0.1	0.2	-1	-0.6
1352	0	0	0	41	0	0	1	1	0	4	1	0	0	6563	3.817102404	387	0	0	6.5	8.4	5.2	6.6	5.8	10
1380	0	0	0	47	0	1	0	0	0	0	0	0	0	2123	3.326949994	20	1	1	4.5	7.2	3.6	5	4.4	5.8
1384	0	0	0	46	0	1	0	0	0	5	1	1	1	14978	4.175453826	438	0	0	7.3	9.8	5.3	5.1	8.4	6.7
1386	0	0	0	37	0	1	0	0	0	6	1	1	1	202623	5.306688741	273	0	0	5.9	8.1	3.5	4.5	8.2	9.6
1412	0	0	1	26	1	0	0	0	1	5	1	0	0	30303	4.481485626	628	0	0	5.8	4.5	5.4	4.8	4.9	8.1	5.5	8.8	4.5	4.4	4.7	7.8	-0.3	4.3	-0.9	-0.4	-0.2	-0.3
1423	0	0	0	35	0	1	0	0	0	2	1	1	0	21051	4.323272731	397	0	0	7.8	5.3	4.8	4.4	5.2	6.6
1456	0	0	0	41	0	1	1	1	0	15	1	1	1	343761	5.536256604	194	0	0	5	8.1	3.8	4.4	8.4	6.4
1472	0	0	1	48	0	1	0	0	1	15	1	1	1	37103	4.569409026	638	0	0	5.5	7.4	4.1	6.2	5.4	4.5	7.6	7.8	4.8	5.7	5.7	5.3	2.1	0.4	0.7	-0.5	0.3	0.8
1478	0	0	0	56	0	1	0	0	0	0	0	0	0	1123	3.050379756	172	0	1	5.4	7.5	5.6	4.5	6.3	5.1
1489	0	0	1	33	0	0	0	0	0	3	1	0	1	706	2.848804701	306	1	1	5.3	5.8	3.9	6	6	12.1	5.1	6.5	4.2	5.2	5.8	11.5	-0.2	0.7	0.3	-0.8	-0.2	-0.6
1492	0	0	0	42	0	0	0	0	0	3	1	1	1	186107	5.269762709	114	0	0	7.1	8.9	5.9	5.3	7.1	11.2
1505	0	0	0	56	0	1	0	0	0	4	1	1	1	73843	4.868309332	73	0	1	6.9	3.4	4.2	4.9	7.4	5.9
1510	0	0	1	49	0	0	0	0	0	8	1	1	1	676	2.829946696	557	0	0	4.9	4.4	3.4	4.7	5.5	7.7	4.4	4.3	4.9	4.9	4.8	6.5	-0.5	-0.1	1.5	0.2	-0.7	-1.2
1514	0	0	0	40	0	1	0	0	1	2	1	1	0	6225	3.794139356	1061	0	0	8.1	5.7	4.1	4.9	5.2	10.6
1516	0	0	1	31	0	0	0	0	0	2	1	0	0	1716	3.234517284	761	0	1	8.7	4.8	4.4	4.6	9	5.8	8	5.6	5.3	3.9	3.9	5.5	-0.7	0.8	0.9	-0.7	-5.1	-0.3
1521	0	0	0	23	1	0	0	0	1	35	1	1	1	20430	4.310268367	491	1	0	4.5	5.1	4.4	4	4.7	5.8
1527	0	0	1	28	1	1	0	0	0	8	1	1	1	31661	4.500524628	415	0	0	7	9.6	4.2	4.2	5.2	5.5	6.9	9.7	4.2	5.1	5.6	6.4	-0.1	0.1	0	0.9	0.4	0.9
1534	0	1	1	35	0	0	0	0	0	2	1	0	1	4247	3.628082261	499	1	0	4.3	3.8	3	3.5	4	3.8	4.9	3.8	4.9	4	4.2	4.4	0.6	0	1.9	0.5	0.2	0.6
